# Supplementary material for: Tumor Microenvironment Responsive Nanomicelle with Folic Acid Modification Co-Delivery of Doxorubicin/Shikonin for Triple Negative Breast Cancer Treatment
Source: Pharmaceuticals (Basel). 2023 Mar 1;16(3):374. doi: 10.3390/ph16030374 (PMC10055947; doi:10.3390/ph16030374)
Supplement: Supplementary file 1 [file pharmaceuticals-16-00374-s001.zip]

Archive with 1 entries (1 files):
- pharmaceuticals-2157435-supplementary.pdf
